# Supplementary material for: Ultrastable and Responsive Foams Based on 10-Hydroxystearic Acid Soap for Spore Decontamination
Source: Molecules. 2023 May 24;28(11):4295. doi: 10.3390/molecules28114295 (PMC10254499; doi:10.3390/molecules28114295)
Supplement: Supplementary file 1 [file molecules-28-04295-s001.zip]

Archive with 1 entries (1 files):
- molecules-2396167-supplementary.pdf
